# Supplementary material for: Insights and Considerations in Development and Performance Evaluation of Generative Adversarial Networks (GANs): What Radiologists Need to Know
Source: Diagnostics (Basel). 2024 Aug 13;14(16):1756. doi: 10.3390/diagnostics14161756 (PMC11353572; doi:10.3390/diagnostics14161756)
Supplement: Supplementary file 1 [file diagnostics-14-01756-s001.zip]

Archive with 1 entries (1 files):
- diagnostics-3163404-supplementary.pdf
